# Supplementary material for: Unveiling the Anti-Aging Potential of 3HB: Lifespan Extension and Cellular Senescence Delay
Source: Nutrients. 2025 May 12;17(10):1647. doi: 10.3390/nu17101647 (PMC12114465; doi:10.3390/nu17101647)
Supplement: Supplementary file 1 [file nutrients-17-01647-s001.zip]

Archive with 2 entries (2 files):
- nutrients-3620402-supplementary Figures.pdf
- nutrients-3620402-supplementary Table S1.xlsx
