# Supplementary material for: Unveiling the Anti-Aging Potential of 3HB: Lifespan Extension and Cellular Senescence Delay
Source: Nutrients. 2025 May 12;17(10):1647. doi: 10.3390/nu17101647 (PMC12114465; doi:10.3390/nu17101647)
Supplement: Supplementary file 1 [file nutrients-17-01647-s001.zip › nutrients-3620402-supplementary Table S1.xlsx]

## Sheet: Sheet1
(Human)ACTIN-F	AGCACTGTGTTGGCGTACAG
(Human)ACTIN-R	GGACTTCGAGCAAGAGATGG
(Human)P53-F	TCAGCATCTTATCCGAGTGGAA
(Human)P53-R	TGTAGTGGATGGTGGTACAGTCA
(Human)P21-F	TGTCCGTCAGAACCCATGC
(Human)P21-R	AAAGTCGAAGTTCCATCGCTC
(Human)IL-6-F	GGTACATCCTCGACGGCATCT
(Human)IL-6-R	GTGCCTCTTTGCTGCTTTCAC
(Human)IL-8-F	ATGACTTCCAAGCTGGCCGTGGCT
(Human)IL-8-R	TCTCAGCCCTCTTCAAAAACTTCT
(Human)IL-1β-F	TTCGACACATGGGATAACGAGG
(Human)IL-1β-R	TTTTTGCTGTGAGTCCCGGAG
(Human)CXCL2-F	CTGCTGCTCCTGCTCCTG
(Human)CXCL2-R	GGGGGACTTCACCTTCACAC
